# Supplementary material for: Defensive Traits in Young Pine Trees Cluster into Two Divergent Syndromes Related to Early Growth Rate
Source: PLoS One. 2016 Mar 30;11(3):e0152537. doi: 10.1371/journal.pone.0152537 (PMC4814073; doi:10.1371/journal.pone.0152537)
Supplement: S1 Table — (XLSX) [file pone.0152537.s001.xlsx]

## Sheet: data
Plant species	res_stem_c	res_need_c	phen_stem_c	phen_need_c	res_stem_ja	res_need_ja	phen_stem_ja	phen_need_ja	res_stem_sa	res_need_sa	phen_stem_sa	phen_need_sa
Pinus_banksiana	46.199	30.8518	11.5245	32.04	6.0047	.	1.9129	-6.1	-0.1166	-3.3727	3.9313	-3.67
Pinus_canariensis	14.675	13.9941	7.9513	19.21	1.664	5.0355	3.1895	9.81	1.386	7.0631	2.2808	2.43
Pinus_contorta	65.4328	26.7624	12.7149	43.22	0.52	-4.0328	.	-15.55	-6.1618	-1.4336	10.3445	-5.34
Pinus_coulteri	17.761	15.3437	7.6753	23.21	1.2263	10.6862	0.3557	8.39	-1.0425	1.317	-2.274	2.82
Pinus_halepensis	13.444	14.3059	15.3199	21.54	-1.3615	8.191	-1.5187	8.78	.	.	.	.
Pinus_muricata	16.906	8.8049	12.0262	33.28	1.734	-2.1812	-4.2563	-12.48	-2.029	-4.5477	-4.1909	-13.11
Pinus_nigra_corsicana	65.1786	26.4429	10.8045	8.32	-5.3718	-7.2668	-1.1946	1.81	-11.0476	-5.5688	-2.1272	2.99
Pinus_nigra_hispanica	42.016	26.2889	9.5366	9.39	4.2657	-2.186	-4.9671	-0.64	-5.1488	-9.3259	-1.4174	0.19
Pinus_patula	23.839	19.5927	10.5181	34.13	5.4447	-11.79	-0.1499	-5.18	.	.	.	.
Pinus_pinea	18.0372	26.7772	17.9121	16.72	1.9835	-3.0414	-0.8645	13.5	1.9601	-4.8284	-7.54	9.04
Pinus_ponderosa	27.474	22.6982	14.7998	25.24	8.5281	6.7068	1.7606	-6	5.0844	-2.3013	1.1783	-6.24
Pseudotsuga_menziesii	19.539	15.7284	14.7075	27.86	-4.119	1.2037	-0.0667	0.04	.	.	.	.
Pinus_pinaster	17.485	20.0337	10.1871	11.86	6.02	-5.0578	3.7161	4.32	-1.239	-6.8555	-3.501	-6.34
Pinus_radiata	12.814	6.81	6.9931	24.87	6.679	2.0245	1.401	8.89	0.8017	0.1562	2.589	3.14
Pinus_roxburghii	18.444	19.0279	15.1499	30.4	2.026	13.309	-0.3438	3.84	-0.014	-4.4071	-7.0111	-8.63
Pinus_sabiniana	18.999	23.6747	10.9998	25.46	5.885	8.6872	-1.0503	0.17	-0.506	12.9918	-6.1842	-0.5
Pinus_sylvestris	54.054	20.1754	10.8196	18.06	-12.3408	3.899	-2.6803	-6.57	-15.0838	-0.3391	0.6741	-3.21
Pinus_taeda	23.831	20.0294	10.8736	17.43	2.3908	4.2275	2.7248	12.71	-5.741	2.8346	-0.7496	13.75

## Sheet: readme
res_stem_c	constitutive resin in the stem (mg g-1 d.w.)
res_need_c	constitutive resin in the needles (mg g-1 d.w.)
phen_stem_c	constitutive phenolics in the stem (mg g-1 d.w.)
phen_need_c	constitutive phenolics in the needles (mg g-1 d.w.)
res_stem_ja	Jasmonic acid-induced resin in the stem (mg g-1 d.w.)
res_need_ja	Jasmonic acid-induced resin in the needles (mg g-1 d.w.)
phen_stem_ja	Jasmonic acid-induced phenolics in the stem (mg g-1 d.w.)
phen_need_ja	Jasmonic acid-induced phenolics in the needles (mg g-1 d.w.)
res_stem_sa	Salicylic acid-induced resin in the stem (mg g-1 d.w.)
res_need_sa	Salicylic acid-induced resin in the needles (mg g-1 d.w.)
phen_stem_sa	Salicylic acid-induced phenolics in the stem (mg g-1 d.w.)
phen_need_sa	Salicylic acid-induced phenolics in the needles (mg g-1 d.w.)
